# Supplementary material for: Analysis of Bacterial Metabolites in Breath Gas of Critically Ill Patients for Diagnosis of Ventilator-Associated Pneumonia—A Proof of Concept Study
Source: Biomolecules. 2024 Nov 21;14(12):1480. doi: 10.3390/biom14121480 (PMC11727074; doi:10.3390/biom14121480)
Supplement: Supplementary file 1 [file biomolecules-14-01480-s001.zip]

Archive with 5 entries (5 files):
- Supplementary Figure SF1  -  VIP_score__for__PLSDA-MULTIpathogen.png
- Supplementary Table ST1  -  CFU-ml - bacteria growth.xlsx
- Supplementary Table ST2  -  MRD Emission.xlsx
- Supplementary Table ST3  -  ROC variants with clinical parameters.xlsx
- Supplementary Table ST4  -  KW-Anova_Breath_for-VIP-VOCs.xlsx
