# Supplementary material for: Analysis of Bacterial Metabolites in Breath Gas of Critically Ill Patients for Diagnosis of Ventilator-Associated Pneumonia—A Proof of Concept Study
Source: Biomolecules. 2024 Nov 21;14(12):1480. doi: 10.3390/biom14121480 (PMC11727074; doi:10.3390/biom14121480)
Supplement: Supplementary file 1 [file biomolecules-14-01480-s001.zip › Supplementary Table ST1 - CFU-ml - bacteria growth.xlsx]

## Sheet: CFU_ml
experiment	time [h]	incubation time	ABA (DSM 30008)	ECO (ATC 25922)	KPN (DSM 681)	PAE (DSM 10273)
T0_1	0h	T0	1670000	99666.7	180000	649889
T0_2	0h	T0	280000	135000	180000	198333
T0_3	0h	T0	610000	105000	40000	251667
T0_4	0h	T0	930000	111500	40000	360500
T0_5	0h	T0	930000	915000	40000	628333
T1_1	2h 40min	T1	18800000	500000	39000000	46000000
T1_2	2h 40min	T1	13900000	1500000	40000000	40500000
T1_3	2h 40min	T1	19100000	3600000	4000000	29500000
T1_4	2h 40min	T1	20500000	3300000	3000000	47500000
T1_5	2h 40min	T1	30000000	5900000	5000000	42000000
T2_1	4h 10min	T2	53000000	107500000	290000000	945000000
T2_2	4h 10min	T2	47000000	112500000	430000000	1060000000
T2_3	4h 10min	T2	52000000	117500000	90000000	935000000
T2_4	4h 10min	T2	68000000	157000000	70000000	1255000000
T2_5	4h 10min	T2	120000000	212500000	80000000	1055000000
T3_1	5h 40min	T3	80000000	395000000	7000000000	2320000000
T3_2	5h 40min	T3	88000000	1160000000	19000000000	2160000000
T3_3	5h 40min	T3	116000000	1065000000	7000000000	2435000000
T3_4	5h 40min	T3	107000000	700000000	8000000000	2445000000
T3_5	5h 40min	T3	131000000	600000000	6000000000	2210000000
T4_1	7h 10 min	T4	133750000	1240000000	24000000000	9800000000
T4_2	7h 10 min	T4	131000000	950000000	33000000000	10550000000
T4_3	7h 10 min	T4	120000000	1200000000	26000000000	11500000000
T4_4	7h 10 min	T4	132000000	1045000000	25000000000	8850000000
T4_5	7h 10 min	T4	152000000	1085000000	25000000000	11900000000
T5_1	8h 40min	T5	102000000	1295000000	25000000000	15950000000
T5_2	8h 40min	T5	219000000	1055000000	34000000000	15900000000
T5_3	8h 40min	T5	190000000	1280000000	26000000000	17450000000
T5_4	8h 40min	T5	300000000	1250000000	25000000000	17300000000
T5_5	8h 40min	T5	280000000	1145000000	26000000000	17600000000
T6_1	24h	T6		1570000000	26000000000	48500000000
T6_2	24h	T6		1745000000	35000000000	49050000000
T6_3	24h	T6		1780000000	26000000000	53150000000
T6_4	24h	T6		1780000000	26000000000	48450000000
T6_5	24h	T6		1790000000	26000000000	56550000000
T7_1	26h	T7		1720000000	25500000000	52850000000
T7_2	26h	T7		1950000000	34500000000	51950000000
T7_3	26h	T7		1770000000	26000000000	52050000000
T7_4	26h	T7		1870000000	25500000000	48500000000
T7_5	26h	T7		1830000000	26000000000	55850000000
