# Supplementary material for: Analysis of Bacterial Metabolites in Breath Gas of Critically Ill Patients for Diagnosis of Ventilator-Associated Pneumonia—A Proof of Concept Study
Source: Biomolecules. 2024 Nov 21;14(12):1480. doi: 10.3390/biom14121480 (PMC11727074; doi:10.3390/biom14121480)
Supplement: Supplementary file 1 [file biomolecules-14-01480-s001.zip › Supplementary Table ST2 - MRD Emission.xlsx]

## Sheet: Arkusz1
chromatogram filename	material	time [h]	Propene	Acetaldehyde	Methanethiol	Isobutabe	2-methyl-1-propene	(Z)-2-Butene	1,3-Butadiene	n-Butane	(E)-2-Butene	1-Butene	Ethanol	Acetonitrile	Acrolein	Furan	Trimethylamine	Propanal	Acetone	Dichloromethane	Carbon Disulfide	Dimethyl Sulfide	2-Propenenitrile	2-Methyl-2-Butene	2-Propanol	Methyl Acete	2-Methylbutane	3-Methyl-1-Butene	Diethyl Ether	Isoprene	2-Pentene (Z-)	2-Pentene (E-)	Pentane (-n)	1-Propanol	(E)-1,3-Pentadiene	Methacrolein	2-Methylpropanal	Methyl Vinyl Ketone	2-Methylfuran	Butanal	2,3-Butanedione	2-Butanone	Trichloromethane	Ethyl Acetate	2-Butanol	2-Butenal	1-Hexene	2-Methyl-1-Propanol	Benzene
MRD_day1_A_(601959).qgd	MRD	0	91357	1615025	0	0	586756	457983	34182	15364	104622	44564	709352	6083382	143798	287201	11851	108810	3416061	8012778	34365	0	82528	218875	2648953	16858	0	933843	0	233854	1182928	746436	0	0	123390	451068	282349	45510	149630	559159	161825	215596	758593	519989	0	148496	1319077	2103116	24342965
MRD_day1_B_(601996).qgd	MRD	1	65735	1682235	0	0	267977	337839	63142	28898	116001	30059	451002	3148810	301148	325869	9132	54603	2604387	1118748	80531	0	105199	65799	1794486	16451	0	365820	0	110840	225291	193413	0	0	84743	167793	87302	34126	143054	275073	119941	196769	263578	365759	0	104055	384612	473624	26436642
MRD_day1_C_(601961).qgd	MRD	2	58417	1196718	0	0	238104	295853	58918	19760	96834	33075	282591	2453932	213758	238548	5331	45051	1653501	517372	135499	0	211202	34109	832639	6458	0	282413	0	89027	153164	128384	6863	0	70829	180644	61497	24495	72504	211718	60975	130734	205801	129522	0	64717	253230	57023	26735759
MRD_day1_D_(601975).qgd	MRD	3	57264	777413	0	0	200934	332029	63434	22380	97444	31871	180487	1646084	158598	266256	7066	46416	840601	316466	28816	0	101162	19221	324609	2915	0	275338	0	82006	120609	95035	0	0	67848	160351	104111	12322	75272	218551	48984	79339	380624	29205	0	58024	107364	53486	25513607
MRD_day2_A_(601980).qgd	MRD	24	43500	539238	0	0	186858	303540	52917	15066	97197	40663	244582	1246473	127473	221322	0	38410	656316	100278	17873	0	109463	15657	208297	0	0	225724	0	64489	115187	88687	0	0	63722	75455	42173	0	59253	138202	23655	52076	69807	55389	0	41048	146563	36381	24093846
MRD_day2_B_(601972).qgd	MRD	25	47527	675055	0	0	185422	299002	55331	11493	84516	33625	164361	1180962	187002	246438	0	55976	551457	86647	30236	0	102828	24900	176188	0	0	234084	0	70446	120815	118291	0	0	62695	94210	59370	0	91857	164310	33486	69163	68912	27961	0	60469	161424	0	24013819
MRD_day2_C_(601978).qgd	MRD	26	45723	775695	0	0	152738	269526	75581	23892	93959	29794	102996	1044222	159201	277299	0	49646	778062	85586	29426	0	97206	0	560596	0	0	233140	0	58863	85752	96101	9323	0	58250	81757	39520	0	67935	213183	26885	57179	97180	15852	0	45860	158889	0	24421393
MRD_day2_D_(601976).qgd	MRD	27	36608	523525	0	0	145416	248642	57345	13263	71564	28306	65508	1094400	128970	212428	2839	29537	530174	81202	27535	0	100812	0	328804	0	0	191875	0	47571	80725	62227	0	0	53138	56637	28965	0	54323	114884	21549	40641	70709	25164	0	36812	118635	0	22387058
MRD_day3_A_(601993).qgd	MRD	48	61514	1180404	0	0	338532	330251	58285	3738	64209	36891	94092	1096870	231739	202298	0	33049	1586624	80043	26392	0	97922	0	274334	0	0	234620	0	64189	81975	85689	0	0	52705	63339	38201	0	90544	173744	35562	57986	51751	27830	0	49892	168174	0	21935901
MRD_day-4_(601970).qgd	MRD	72	51353	1250943	0	0	218237	317817	66301	5975	73577	37417	43061	1651301	225359	253150	0	42743	534559	47295	42336	0	129880	0	30296	0	0	268124	0	72281	112349	84241	0	0	50395	51232	41342	0	75619	133842	34744	55954	38209	0	0	59742	218051	0	25868836
REF_day1_A_(602546).qgd	REF	0	28952	575561	0	0	104351	142610	24481	8340	51132	20603	62252	572657	64135	209070	0	18294	271754	147996	66685	0	53370	36531	30825	0	0	101607	0	33084	17933	15199	0	0	29581	28830	10890	0	42253	56308	11737	41053	102015	60105	0	0	37461	0	25888871
REF_day1_B_(602516).qgd	REF	1	37310	858878	0	0	133249	182886	22075	18727	65006	18018	156470	886726	68579	168289	0	20849	330070	96969	19242	0	47542	0	0	0	0	122012	0	34137	26196	19411	0	0	0	0	11890	0	47672	49446	10108	53180	102587	25572	0	0	61013	0	23175861
REF_day1_C_(602502).qgd	REF	2	50134	909601	0	0	182870	256964	26702	19979	78285	23449	99944	1010872	132452	236683	0	22649	414114	81437	23128	0	83905	153263	0	0	0	210241	0	28897	26016	40521	0	0	38218	41188	10719	0	44509	57694	13407	58693	94441	22468	0	0	81929	0	23385276
REF_day1_D_(602510).qgd	REF	3	52672	952048	0	0	205500	309186	32873	20187	77805	29949	86823	872001	129660	240001	0	15991	344617	73190	22506	0	75175	0	0	0	0	242216	0	42770	56633	42803	0	0	43978	40663	7315	0	46017	37522	9680	44469	368444	16315	0	0	83453	0	24178570
REF_day2_A_(602508).qgd	REF	24	32237	898866	0	0	165758	204558	23301	13272	59492	22942	111780	1017026	107097	174791	0	22891	364758	56567	8042	0	68968	0	0	0	0	172664	0	25104	45268	33423	0	0	34127	26183	7255	0	36201	39412	5597	36659	41609	15901	0	0	47565	0	24786177
REF_day2_B_(602501).qgd	REF	25	39558	934855	0	0	171574	243783	28438	13423	68256	23760	94783	995874	121861	173336	0	18106	319930	48926	24535	0	86850	0	0	0	0	198429	0	34597	61421	18272	0	0	39802	23880	7652	0	40932	39904	6265	32400	39153	11283	0	0	64120	0	24578234
REF_day2_C_(602507).qgd	REF	26	45908	940838	0	0	186375	286551	32828	16069	66539	26119	104325	979657	142179	194935	0	20876	691189	48421	17345	0	101833	0	0	0	0	218989	0	34781	62642	29770	0	0	44119	31910	4507	0	36961	29923	6352	36970	53082	14650	0	0	77443	0	23458557
REF_day2_D_(602504).qgd	REF	27	51390	860043	0	0	190798	282520	36647	18382	73164	28573	86730	1159132	138901	216399	0	24904	570101	47055	20772	0	108904	0	0	0	0	236695	0	39926	57197	17100	0	0	42453	40046	6751	0	40948	48402	8605	40101	45313	12669	0	0	83317	0	24752076
REF_day3_A_(602547).qgd	REF	48	58423	756496	0	0	406058	166041	23981	1169	38950	27962	103362	781581	118542	272742	0	19213	500107	77535	23154	0	69321	0	0	0	0	116529	0	45032	25461	18368	0	0	29853	49414	9112	0	70533	39746	4000	45430	36949	10059	0	0	33704	0	22227778
REF_day-4_(602510).qgd	REF	72	41747	1272826	0	0	217083	267706	30513	6869	48408	24365	63746	791746	163535	234896	0	30506	305532	64075	31128	0	70215	0	0	0	0	213574	0	57548	43466	38482	0	0	31769	52675	16660	0	70080	54440	10118	40590	25093	10280	0	0	71591	0	22061066
[truncated: 64 more columns]
