# Supplementary material for: Analysis of Bacterial Metabolites in Breath Gas of Critically Ill Patients for Diagnosis of Ventilator-Associated Pneumonia—A Proof of Concept Study
Source: Biomolecules. 2024 Nov 21;14(12):1480. doi: 10.3390/biom14121480 (PMC11727074; doi:10.3390/biom14121480)
Supplement: Supplementary file 1 [file biomolecules-14-01480-s001.zip › Supplementary Table ST3 - ROC variants with clinical parameters.xlsx]

## Sheet: Arkusz1
	PCT	CRP	WBC	PCT+CRP+WBC	PCT+CRP+WBC+VOCs	VOCs (n=9)
AUC	0.575	0.498	0.69	0.707	0.887	0.895
True Positive	52	46	52	54	66	67
True Negative	9	10	12	12	14	14
False Positive	8	7	5	5	3	3
False Negative	25	31	25	23	11	10
Sensitivity	0.675325	0.597403	0.675325	0.701299	0.857143	0.87013
Specificity	0.529412	0.588235	0.705882	0.705882	0.823529	0.823529
Accuracy	0.648936	0.595745	0.680851	0.702128	0.851064	0.861702
FDR	0.133333	0.132075	0.0877193	0.0847458	0.0434783	0.0428571
