# Supplementary material for: Analysis of Bacterial Metabolites in Breath Gas of Critically Ill Patients for Diagnosis of Ventilator-Associated Pneumonia—A Proof of Concept Study
Source: Biomolecules. 2024 Nov 21;14(12):1480. doi: 10.3390/biom14121480 (PMC11727074; doi:10.3390/biom14121480)
Supplement: Supplementary file 1 [file biomolecules-14-01480-s001.zip › Supplementary Table ST4 - KW-Anova_Breath_for-VIP-VOCs.xlsx]

## Sheet: Arkusz1
	ABA vs. ECO	ABA vs. KPN	ABA vs. PAE	ECO vs. KPN	ECO vs. PAE	KPN vs. PAE
Dimethyl Disulfide	n.s.	0.0107427	n.s.	n.s.	n.s.	n.s.
1-Undecene	n.s.	0.00229426	n.s.	n.s.	n.s.	0.0398053
2-Propanol	n.s.	0.00473842	n.s.	n.s.	n.s.	n.s.
Dimethyl sulfide	0.0346086	0.0178965	n.s.	n.s.	n.s.	0.049593
1-Propanol	n.s.	0.00345415	n.s.	n.s.	n.s.	0.0442365
Ethanol	n.s.	n.s.	0.0128763	n.s.	n.s.	n.s.
Benzaldehyde	0.0203746	0.000305737	n.s.	n.s.	n.s.	n.s.
Isoprene	0.00381972	0.00282476	n.s.	n.s.	n.s.	n.s.
Propanal	0.0139689	0.00180464	n.s.	n.s.	n.s.	n.s.
Acetaldehyde	0.0293532	0.0014384	n.s.	n.s.	n.s.	n.s.
2-Butanone	n.s.	0.036487	n.s.	n.s.	n.s.	n.s.
2,3-Butanedione	0.0115409	0.00383846	n.s.	n.s.	n.s.	n.s.
